# Supplementary material for: Longitudinal Assessment of Tau-Associated Pathology by 18F-THK5351 PET Imaging: A Histological, Biochemical, and Behavioral Study
Source: Diagnostics (Basel). 2021 Oct 12;11(10):1874. doi: 10.3390/diagnostics11101874 (PMC8535097; doi:10.3390/diagnostics11101874)
Supplement: Supplementary file 1 [file diagnostics-11-01874-s001.zip]

Archive with 1 entries (1 files):
- diagnostics-1332034-supplementary.pdf
